# Supplementary material for: Latent and Abnormal Functional Connectivity Circuits in Autism Spectrum Disorder
Source: Front Neurosci. 2017 Mar 21;11:125. doi: 10.3389/fnins.2017.00125 (PMC5359252; doi:10.3389/fnins.2017.00125)
Supplement: Supplementary file 1 [file Table1.XLSX]

## Sheet: Sheet1
Tstat	x1	y1	z1	Abbrev1	x2	y2	z2	Abbrev2
0.41993	18.49	48.1	-14.02	ORBsup.R	-30.65	50.43	-9.62	ORBmid.L
-0.158829	18.49	48.1	-14.02	ORBsup.R	-45.58	29.91	13.99	IFGtriang.L
1.22443	18.49	48.1	-14.02	ORBsup.R	52.65	-6.25	14.63	ROL.R
2.23983	18.49	48.1	-14.02	ORBsup.R	-8.06	15.05	-11.46	OLF.L
-0.216933	18.49	48.1	-14.02	ORBsup.R	-4.8	49.17	30.89	SFGmed.L
-0.701163	18.49	48.1	-14.02	ORBsup.R	9.1	50.84	30.22	SFGmed.R
1.78162	18.49	48.1	-14.02	ORBsup.R	-5.17	54.06	-7.4	ORBsupmed.L
2.33525	18.49	48.1	-14.02	ORBsup.R	8.16	51.67	-7.13	ORBsupmed.R
0.719494	18.49	48.1	-14.02	ORBsup.R	-5.08	37.07	-18.14	REC.L
0.711741	18.49	48.1	-14.02	ORBsup.R	-4.04	35.4	13.95	ACG.L
0.200729	18.49	48.1	-14.02	ORBsup.R	8.46	37.01	15.84	ACG.R
-0.670678	18.49	48.1	-14.02	ORBsup.R	-55.79	-33.64	30.45	SMG.L
-1.0005	18.49	48.1	-14.02	ORBsup.R	57.61	-31.5	34.48	SMG.R
-1.91962	18.49	48.1	-14.02	ORBsup.R	45.51	-59.98	38.63	ANG.R
-0.984829	18.49	48.1	-14.02	ORBsup.R	-7.24	-56.07	48.01	PCUN.L
-0.71054	18.49	48.1	-14.02	ORBsup.R	9.98	-56.05	43.77	PCUN.R
0.162857	18.49	48.1	-14.02	ORBsup.R	58.15	-21.78	6.8	STG.R
-0.78298	18.49	48.1	-14.02	ORBsup.R	-36.32	14.59	-34.08	TPOmid.L
-0.785504	18.49	48.1	-14.02	ORBsup.R	44.22	14.55	-32.23	TPOmid.R
-0.959664	-30.65	50.43	-9.62	ORBmid.L	-45.58	29.91	13.99	IFGtriang.L
0.415211	-30.65	50.43	-9.62	ORBmid.L	52.65	-6.25	14.63	ROL.R
1.33087	-30.65	50.43	-9.62	ORBmid.L	-8.06	15.05	-11.46	OLF.L
-0.169869	-30.65	50.43	-9.62	ORBmid.L	-4.8	49.17	30.89	SFGmed.L
0.0760665	-30.65	50.43	-9.62	ORBmid.L	9.1	50.84	30.22	SFGmed.R
3.6258	-30.65	50.43	-9.62	ORBmid.L	-5.17	54.06	-7.4	ORBsupmed.L
2.46645	-30.65	50.43	-9.62	ORBmid.L	8.16	51.67	-7.13	ORBsupmed.R
-0.301758	-30.65	50.43	-9.62	ORBmid.L	-5.08	37.07	-18.14	REC.L
2.12753	-30.65	50.43	-9.62	ORBmid.L	-4.04	35.4	13.95	ACG.L
1.48278	-30.65	50.43	-9.62	ORBmid.L	8.46	37.01	15.84	ACG.R
-0.409384	-30.65	50.43	-9.62	ORBmid.L	-55.79	-33.64	30.45	SMG.L
-1.11587	-30.65	50.43	-9.62	ORBmid.L	57.61	-31.5	34.48	SMG.R
0.471051	-30.65	50.43	-9.62	ORBmid.L	45.51	-59.98	38.63	ANG.R
2.83267	-30.65	50.43	-9.62	ORBmid.L	-7.24	-56.07	48.01	PCUN.L
3.13111	-30.65	50.43	-9.62	ORBmid.L	9.98	-56.05	43.77	PCUN.R
-0.560607	-30.65	50.43	-9.62	ORBmid.L	58.15	-21.78	6.8	STG.R
0.0571483	-30.65	50.43	-9.62	ORBmid.L	-36.32	14.59	-34.08	TPOmid.L
-1.02995	-30.65	50.43	-9.62	ORBmid.L	44.22	14.55	-32.23	TPOmid.R
-1.92893	-45.58	29.91	13.99	IFGtriang.L	52.65	-6.25	14.63	ROL.R
2.33289	-45.58	29.91	13.99	IFGtriang.L	-8.06	15.05	-11.46	OLF.L
1.29985	-45.58	29.91	13.99	IFGtriang.L	-4.8	49.17	30.89	SFGmed.L
1.51776	-45.58	29.91	13.99	IFGtriang.L	9.1	50.84	30.22	SFGmed.R
3.38223	-45.58	29.91	13.99	IFGtriang.L	-5.17	54.06	-7.4	ORBsupmed.L
2.99472	-45.58	29.91	13.99	IFGtriang.L	8.16	51.67	-7.13	ORBsupmed.R
1.36989	-45.58	29.91	13.99	IFGtriang.L	-5.08	37.07	-18.14	REC.L
1.79647	-45.58	29.91	13.99	IFGtriang.L	-4.04	35.4	13.95	ACG.L
1.38883	-45.58	29.91	13.99	IFGtriang.L	8.46	37.01	15.84	ACG.R
-2.00303	-45.58	29.91	13.99	IFGtriang.L	-55.79	-33.64	30.45	SMG.L
-2.07075	-45.58	29.91	13.99	IFGtriang.L	57.61	-31.5	34.48	SMG.R
1.75769	-45.58	29.91	13.99	IFGtriang.L	45.51	-59.98	38.63	ANG.R
2.87723	-45.58	29.91	13.99	IFGtriang.L	-7.24	-56.07	48.01	PCUN.L
2.1871	-45.58	29.91	13.99	IFGtriang.L	9.98	-56.05	43.77	PCUN.R
-0.037912	-45.58	29.91	13.99	IFGtriang.L	58.15	-21.78	6.8	STG.R
0.998637	-45.58	29.91	13.99	IFGtriang.L	-36.32	14.59	-34.08	TPOmid.L
0.418634	-45.58	29.91	13.99	IFGtriang.L	44.22	14.55	-32.23	TPOmid.R
1.15305	52.65	-6.25	14.63	ROL.R	-8.06	15.05	-11.46	OLF.L
1.91331	52.65	-6.25	14.63	ROL.R	-4.8	49.17	30.89	SFGmed.L
1.87501	52.65	-6.25	14.63	ROL.R	9.1	50.84	30.22	SFGmed.R
2.0605	52.65	-6.25	14.63	ROL.R	-5.17	54.06	-7.4	ORBsupmed.L
2.27139	52.65	-6.25	14.63	ROL.R	8.16	51.67	-7.13	ORBsupmed.R
0.969431	52.65	-6.25	14.63	ROL.R	-5.08	37.07	-18.14	REC.L
1.04539	52.65	-6.25	14.63	ROL.R	-4.04	35.4	13.95	ACG.L
0.685852	52.65	-6.25	14.63	ROL.R	8.46	37.01	15.84	ACG.R
-1.59679	52.65	-6.25	14.63	ROL.R	-55.79	-33.64	30.45	SMG.L
-2.70002	52.65	-6.25	14.63	ROL.R	57.61	-31.5	34.48	SMG.R
1.23397	52.65	-6.25	14.63	ROL.R	45.51	-59.98	38.63	ANG.R
1.94507	52.65	-6.25	14.63	ROL.R	-7.24	-56.07	48.01	PCUN.L
1.4636	52.65	-6.25	14.63	ROL.R	9.98	-56.05	43.77	PCUN.R
-1.65901	52.65	-6.25	14.63	ROL.R	58.15	-21.78	6.8	STG.R
0.511791	52.65	-6.25	14.63	ROL.R	-36.32	14.59	-34.08	TPOmid.L
1.31564	52.65	-6.25	14.63	ROL.R	44.22	14.55	-32.23	TPOmid.R
-1.95221	-8.06	15.05	-11.46	OLF.L	-4.8	49.17	30.89	SFGmed.L
-2.47603	-8.06	15.05	-11.46	OLF.L	9.1	50.84	30.22	SFGmed.R
-1.08263	-8.06	15.05	-11.46	OLF.L	-5.17	54.06	-7.4	ORBsupmed.L
0.368187	-8.06	15.05	-11.46	OLF.L	8.16	51.67	-7.13	ORBsupmed.R
-0.60885	-8.06	15.05	-11.46	OLF.L	-5.08	37.07	-18.14	REC.L
-1.73798	-8.06	15.05	-11.46	OLF.L	-4.04	35.4	13.95	ACG.L
-2.53428	-8.06	15.05	-11.46	OLF.L	8.46	37.01	15.84	ACG.R
1.45069	-8.06	15.05	-11.46	OLF.L	-55.79	-33.64	30.45	SMG.L
1.40109	-8.06	15.05	-11.46	OLF.L	57.61	-31.5	34.48	SMG.R
-0.506232	-8.06	15.05	-11.46	OLF.L	45.51	-59.98	38.63	ANG.R
-2.32205	-8.06	15.05	-11.46	OLF.L	-7.24	-56.07	48.01	PCUN.L
-2.55663	-8.06	15.05	-11.46	OLF.L	9.98	-56.05	43.77	PCUN.R
1.35886	-8.06	15.05	-11.46	OLF.L	58.15	-21.78	6.8	STG.R
-2.73126	-8.06	15.05	-11.46	OLF.L	-36.32	14.59	-34.08	TPOmid.L
-1.40863	-8.06	15.05	-11.46	OLF.L	44.22	14.55	-32.23	TPOmid.R
0.459038	-4.8	49.17	30.89	SFGmed.L	9.1	50.84	30.22	SFGmed.R
-0.909231	-4.8	49.17	30.89	SFGmed.L	-5.17	54.06	-7.4	ORBsupmed.L
-1.61634	-4.8	49.17	30.89	SFGmed.L	8.16	51.67	-7.13	ORBsupmed.R
-2.25856	-4.8	49.17	30.89	SFGmed.L	-5.08	37.07	-18.14	REC.L
-2.82564	-4.8	49.17	30.89	SFGmed.L	-4.04	35.4	13.95	ACG.L
-2.39061	-4.8	49.17	30.89	SFGmed.L	8.46	37.01	15.84	ACG.R
0.291273	-4.8	49.17	30.89	SFGmed.L	-55.79	-33.64	30.45	SMG.L
1.8064	-4.8	49.17	30.89	SFGmed.L	57.61	-31.5	34.48	SMG.R
0.924129	-4.8	49.17	30.89	SFGmed.L	45.51	-59.98	38.63	ANG.R
-0.000648741	-4.8	49.17	30.89	SFGmed.L	-7.24	-56.07	48.01	PCUN.L
-0.618845	-4.8	49.17	30.89	SFGmed.L	9.98	-56.05	43.77	PCUN.R
2.04085	-4.8	49.17	30.89	SFGmed.L	58.15	-21.78	6.8	STG.R
-2.26476	-4.8	49.17	30.89	SFGmed.L	-36.32	14.59	-34.08	TPOmid.L
-1.82387	-4.8	49.17	30.89	SFGmed.L	44.22	14.55	-32.23	TPOmid.R
-2.14246	9.1	50.84	30.22	SFGmed.R	-5.17	54.06	-7.4	ORBsupmed.L
-2.93823	9.1	50.84	30.22	SFGmed.R	8.16	51.67	-7.13	ORBsupmed.R
-3.90744	9.1	50.84	30.22	SFGmed.R	-5.08	37.07	-18.14	REC.L
-2.33012	9.1	50.84	30.22	SFGmed.R	-4.04	35.4	13.95	ACG.L
-1.7987	9.1	50.84	30.22	SFGmed.R	8.46	37.01	15.84	ACG.R
0.969679	9.1	50.84	30.22	SFGmed.R	-55.79	-33.64	30.45	SMG.L
2.04287	9.1	50.84	30.22	SFGmed.R	57.61	-31.5	34.48	SMG.R
-0.454532	9.1	50.84	30.22	SFGmed.R	45.51	-59.98	38.63	ANG.R
-1.90925	9.1	50.84	30.22	SFGmed.R	-7.24	-56.07	48.01	PCUN.L
-1.71169	9.1	50.84	30.22	SFGmed.R	9.98	-56.05	43.77	PCUN.R
1.21893	9.1	50.84	30.22	SFGmed.R	58.15	-21.78	6.8	STG.R
-2.44069	9.1	50.84	30.22	SFGmed.R	-36.32	14.59	-34.08	TPOmid.L
-2.32677	9.1	50.84	30.22	SFGmed.R	44.22	14.55	-32.23	TPOmid.R
-1.91776	-5.17	54.06	-7.4	ORBsupmed.L	8.16	51.67	-7.13	ORBsupmed.R
-1.25768	-5.17	54.06	-7.4	ORBsupmed.L	-5.08	37.07	-18.14	REC.L
-2.05293	-5.17	54.06	-7.4	ORBsupmed.L	-4.04	35.4	13.95	ACG.L
-2.33337	-5.17	54.06	-7.4	ORBsupmed.L	8.46	37.01	15.84	ACG.R
1.10838	-5.17	54.06	-7.4	ORBsupmed.L	-55.79	-33.64	30.45	SMG.L
1.79127	-5.17	54.06	-7.4	ORBsupmed.L	57.61	-31.5	34.48	SMG.R
-0.582458	-5.17	54.06	-7.4	ORBsupmed.L	45.51	-59.98	38.63	ANG.R
-2.65372	-5.17	54.06	-7.4	ORBsupmed.L	-7.24	-56.07	48.01	PCUN.L
-2.64613	-5.17	54.06	-7.4	ORBsupmed.L	9.98	-56.05	43.77	PCUN.R
1.52085	-5.17	54.06	-7.4	ORBsupmed.L	58.15	-21.78	6.8	STG.R
-2.05031	-5.17	54.06	-7.4	ORBsupmed.L	-36.32	14.59	-34.08	TPOmid.L
-2.11493	-5.17	54.06	-7.4	ORBsupmed.L	44.22	14.55	-32.23	TPOmid.R
-1.89944	8.16	51.67	-7.13	ORBsupmed.R	-5.08	37.07	-18.14	REC.L
-1.94937	8.16	51.67	-7.13	ORBsupmed.R	-4.04	35.4	13.95	ACG.L
-2.27668	8.16	51.67	-7.13	ORBsupmed.R	8.46	37.01	15.84	ACG.R
1.73661	8.16	51.67	-7.13	ORBsupmed.R	-55.79	-33.64	30.45	SMG.L
2.3894	8.16	51.67	-7.13	ORBsupmed.R	57.61	-31.5	34.48	SMG.R
-1.2108	8.16	51.67	-7.13	ORBsupmed.R	45.51	-59.98	38.63	ANG.R
-2.87761	8.16	51.67	-7.13	ORBsupmed.R	-7.24	-56.07	48.01	PCUN.L
-3.00867	8.16	51.67	-7.13	ORBsupmed.R	9.98	-56.05	43.77	PCUN.R
1.29315	8.16	51.67	-7.13	ORBsupmed.R	58.15	-21.78	6.8	STG.R
-2.32807	8.16	51.67	-7.13	ORBsupmed.R	-36.32	14.59	-34.08	TPOmid.L
-1.79357	8.16	51.67	-7.13	ORBsupmed.R	44.22	14.55	-32.23	TPOmid.R
-1.77662	-5.08	37.07	-18.14	REC.L	-4.04	35.4	13.95	ACG.L
-2.33098	-5.08	37.07	-18.14	REC.L	8.46	37.01	15.84	ACG.R
0.738305	-5.08	37.07	-18.14	REC.L	-55.79	-33.64	30.45	SMG.L
1.42785	-5.08	37.07	-18.14	REC.L	57.61	-31.5	34.48	SMG.R
-2.25196	-5.08	37.07	-18.14	REC.L	45.51	-59.98	38.63	ANG.R
-0.952537	-5.08	37.07	-18.14	REC.L	-7.24	-56.07	48.01	PCUN.L
-1.39464	-5.08	37.07	-18.14	REC.L	9.98	-56.05	43.77	PCUN.R
-0.0189746	-5.08	37.07	-18.14	REC.L	58.15	-21.78	6.8	STG.R
-2.55929	-5.08	37.07	-18.14	REC.L	-36.32	14.59	-34.08	TPOmid.L
-2.34018	-5.08	37.07	-18.14	REC.L	44.22	14.55	-32.23	TPOmid.R
-2.52392	-4.04	35.4	13.95	ACG.L	8.46	37.01	15.84	ACG.R
1.33926	-4.04	35.4	13.95	ACG.L	-55.79	-33.64	30.45	SMG.L
1.43815	-4.04	35.4	13.95	ACG.L	57.61	-31.5	34.48	SMG.R
0.594051	-4.04	35.4	13.95	ACG.L	45.51	-59.98	38.63	ANG.R
0.11114	-4.04	35.4	13.95	ACG.L	-7.24	-56.07	48.01	PCUN.L
0.16601	-4.04	35.4	13.95	ACG.L	9.98	-56.05	43.77	PCUN.R
1.7848	-4.04	35.4	13.95	ACG.L	58.15	-21.78	6.8	STG.R
-2.95363	-4.04	35.4	13.95	ACG.L	-36.32	14.59	-34.08	TPOmid.L
-2.75856	-4.04	35.4	13.95	ACG.L	44.22	14.55	-32.23	TPOmid.R
1.83816	8.46	37.01	15.84	ACG.R	-55.79	-33.64	30.45	SMG.L
1.72678	8.46	37.01	15.84	ACG.R	57.61	-31.5	34.48	SMG.R
0.279087	8.46	37.01	15.84	ACG.R	45.51	-59.98	38.63	ANG.R
0.133347	8.46	37.01	15.84	ACG.R	-7.24	-56.07	48.01	PCUN.L
0.2785	8.46	37.01	15.84	ACG.R	9.98	-56.05	43.77	PCUN.R
1.43871	8.46	37.01	15.84	ACG.R	58.15	-21.78	6.8	STG.R
-2.56083	8.46	37.01	15.84	ACG.R	-36.32	14.59	-34.08	TPOmid.L
-2.51391	8.46	37.01	15.84	ACG.R	44.22	14.55	-32.23	TPOmid.R
-1.60318	-55.79	-33.64	30.45	SMG.L	57.61	-31.5	34.48	SMG.R
1.82176	-55.79	-33.64	30.45	SMG.L	45.51	-59.98	38.63	ANG.R
2.30517	-55.79	-33.64	30.45	SMG.L	-7.24	-56.07	48.01	PCUN.L
2.17308	-55.79	-33.64	30.45	SMG.L	9.98	-56.05	43.77	PCUN.R
-1.84881	-55.79	-33.64	30.45	SMG.L	58.15	-21.78	6.8	STG.R
1.08606	-55.79	-33.64	30.45	SMG.L	-36.32	14.59	-34.08	TPOmid.L
0.291538	-55.79	-33.64	30.45	SMG.L	44.22	14.55	-32.23	TPOmid.R
1.0543	57.61	-31.5	34.48	SMG.R	45.51	-59.98	38.63	ANG.R
3.08126	57.61	-31.5	34.48	SMG.R	-7.24	-56.07	48.01	PCUN.L
2.52705	57.61	-31.5	34.48	SMG.R	9.98	-56.05	43.77	PCUN.R
-0.980399	57.61	-31.5	34.48	SMG.R	58.15	-21.78	6.8	STG.R
2.5964	57.61	-31.5	34.48	SMG.R	-36.32	14.59	-34.08	TPOmid.L
2.33798	57.61	-31.5	34.48	SMG.R	44.22	14.55	-32.23	TPOmid.R
0.419725	45.51	-59.98	38.63	ANG.R	-7.24	-56.07	48.01	PCUN.L
1.43703	45.51	-59.98	38.63	ANG.R	9.98	-56.05	43.77	PCUN.R
1.33181	45.51	-59.98	38.63	ANG.R	58.15	-21.78	6.8	STG.R
-1.37536	45.51	-59.98	38.63	ANG.R	-36.32	14.59	-34.08	TPOmid.L
-2.55348	45.51	-59.98	38.63	ANG.R	44.22	14.55	-32.23	TPOmid.R
-1.6604	-7.24	-56.07	48.01	PCUN.L	9.98	-56.05	43.77	PCUN.R
0.919545	-7.24	-56.07	48.01	PCUN.L	58.15	-21.78	6.8	STG.R
-3.89242	-7.24	-56.07	48.01	PCUN.L	-36.32	14.59	-34.08	TPOmid.L
-3.33724	-7.24	-56.07	48.01	PCUN.L	44.22	14.55	-32.23	TPOmid.R
1.57797	9.98	-56.05	43.77	PCUN.R	58.15	-21.78	6.8	STG.R
-3.06723	9.98	-56.05	43.77	PCUN.R	-36.32	14.59	-34.08	TPOmid.L
-3.18767	9.98	-56.05	43.77	PCUN.R	44.22	14.55	-32.23	TPOmid.R
-1.02756	58.15	-21.78	6.8	STG.R	-36.32	14.59	-34.08	TPOmid.L
-0.719309	58.15	-21.78	6.8	STG.R	44.22	14.55	-32.23	TPOmid.R
-0.135738	-36.32	14.59	-34.08	TPOmid.L	44.22	14.55	-32.23	TPOmid.R
